# Supplementary material for: Loss of the transcriptional repressor TGIF1 results in enhanced Kras-driven development of pancreatic cancer
Source: Mol Cancer. 2019 May 20;18:96. doi: 10.1186/s12943-019-1023-1 (PMC6526617; doi:10.1186/s12943-019-1023-1)
Supplement: Supplementary file 1 — Table S1. List of the primary antibodies used in this study, and information on working dilutions of antibodies in Western blotting (WB), immunohistochemistry (IHC) and immunofluorescence (IF). Table S2.. List of real-time PCR primers used in the study. Table S3. List of the MSP primers used in this study. Table S4. Comparison of incidence of metastatic lesions present in various organs of PKP and PKTP mouse models. (XLSX 21 kb) [file 12943_2019_1023_MOESM1_ESM.xlsx]

## Sheet: Table S1
Table S1 List of the primary antibodies used in this study, and information on working dilutions of antibodies in Western blotting (WB), immunohistochemistry (IHC) and immunofluorescence (IF).
Antigen	Species	Source	Catalog#	Dilution	Application
TGIF1	mouse	R&D Systems	MAB75551	1:50	WB and IHC
Amylase	Rabbit	Abcam	ab21156	1:100	IHC
Glucagon	Rabbit	Santa Cruz Biotechnology	sc-13091	1:100	IHC
Insulin	Guinea pig	Dako	IS002	1:100	IHC
Ki67	Mouse	Leica	NCL-MM1	1:100	IHC
SMA	Rabbit	Abcam	ab5694	1:100	IHC
CK-19	Rat	Developmental Studies Hybridoma Bank	AB_2133570	1:100	IHC and IF
E-cadherin	Rabbit	Cell Signaling Technology	#4065	1:100	IHC and IF
TGF-beta1	Rabbit	Abcam	ab66043	1:200	IHC
p-smad2/p-smad3	Rabbit	Cell Signaling Technology	#8828S	1:1000	IHC
p-p44/42	Rabbit	Cell Signaling Technology	#9100	1:200	WB and IHC
P44/42	Rabbit	Cell Signaling Technology	#4	1:2000	WB
CD44	Rabbit	Santa Cruz Biotechnology	sc-7946	1:200	IF, IHC and WB
Fibronectin	Mouse	Santa Cruz Biotechnology	sc-8422	1:50	IHC
α-tublin	Mouse	Santa Cruz Biotechnology	sc-8035	1:50	IHC
CD31	Rat	Optionen	DIA-310	1:200	IHC
vWF	Mouse	Santa Cruz Biotechnology	sc-53466	1:50	IHC
Vegf-A	Rabbit	Santa Cruz Biotechnology	sc-152	1:200	IHC and WB
PD-L1	Rat	BioLegend	124301	1:50	IHC and WB
Foxp3	Mouse	Abcam	ab20034	1:100	IHC
CD86	Rabbit	Abcam	ab53004	1:200	IHC
CD68	Mouse	Abcam	ab955	1:200	IHC
CD45	Rat	Santa Cruz Biotechnology	sc-19597	1:50	IHC
CD8α	Rat	BioLegend	100758	1:100	IHC
CD163	Rabbit	Abcam	ab182422	1:500	IHC
ETV1(ER81)	Rabbit	BioLegend	840801	1:10000	IF, IHC and WB
Has2	Rabbit	Santa Cruz Biotechnology	sc-66916	1:50	IF, IHC and WB
Integrinβ1	Rabbit	Cell Signaling Technology	sc-8978	1:200	WB
Nestin	Rabbit	Sigma	N5413	1:1000	WB
CD133	Rabbit	Abnova	600-190	1:200	IHC and WB
b-catenin	Mouse	Santa Cruz Biotechnology	sc-7963	1:50	IHC
p-Akt	Rabbit	Cell Signaling Technology	#9271	1:100	IHC
AKT	Rabbit	Cell Signaling Technology	#4691S	1:2000	WB
p-P38	Rabbit	Cell Signaling Technology	#9215	1:1000	WB
P38	Rabbit	Cell Signaling Technology	#9213	1:2000	WB
p-STAT3	Rabbit	Cell Signaling Technology	#9145	1:1000	WB
STAT3	Mouse	Cell Signaling Technology	#9139	1:1000	WB
Pai1	Mouse	abcam	ab125687	1:500	WB
Twist1	Mouse	Novusbio	NBP2-37364	1:1000	WB
Twist2	Rabbit	Biorbyt	orb6997	1:100	IHC
IGF1Rα	Rabbit	Santa Cruz Biotechnology	sc-712	1:200	WB
p-AMPKα	Rabbit	Cell Signaling Technology	#2535	1:1000	WB
AMPKα	Rabbit	Cell Signaling Technology	#2603	1:1000	WB
Rhoj	Mouse	Santa Cruz Biotechnology	sc-81936	1:200	WB
HDAC1		Sigma	AMAb90781	1:1000	WB
HDAC2	Rabbit	abcam	ab7029	1:2000	WB
HDAC3	Rabbit	Santa Cruz Biotechnology	sc-1147	1:200	WB
HAT1	Rabbit	Abcam	ab93097	1:500	WB
DNMT1	Rabbit	Cell Signaling Technology	#5032	1:1000	WB
PPARγ	Rabbit	Merck Millipore	07-466	1:1000	WB
b-actin	Mouse	Sigma	A5316	1:4000	WB
Ski	Mouse	Santa Cruz Biotechnology	sc-33693	1:200	WB
SnoN	Mouse	Santa Cruz Biotechnology	sc-136958	1:200	WB
CD68	Mouse	Abcam	ab955	1:200	IHC
CD11b(Alexa Fluor®594)	Rat	BioLegend	101254	1:50	Flow cytometry
CD8 (Alexa Fluor®594)	Rat	BioLegend	100758	1:50	Flow cytometry
CD163	Rabbit	Abcam	ab182422	1:500	IHC
Vimentin	Mouse	Santa Cruz Biotechnology	sc-32322	1:100	IHC
Notch1	Goat	Santa Cruz Biotechnology	sc-6014	1:50	IHC
Nanog	Rabbit	Cell Signaling Technology	#8822	1:1000	IF, IHC and WB
Sox-2	Goat	Santa Cruz Biotechnology	sc-17320	1:200	IHC and WB
Oct4A	Rabbit	Cell Signaling Technology	#2840	1:1000	IHC and WB
P27	Rabbit	Santa Cruz Biotechnology	sc-528	1:200	WB
N-cadherin	Rabbit	Cell Signaling Technology	#13116	1:1000	WB
ZEB1	Rabbit	Abcam	ab87280	1:500	WB

## Sheet: Table S2.
Table S2. List of real-time PCR primers used in the study.
Gene name	Forward Sequence 5' to 3'	Reverse Sequence 5' to 3'
TGIF1	GGATTGGCTGTATGAGCACCGT	GCCATCCTTTCTCAGCATGTCAG
GAPDH	GTCTCCTCTGACTTCAACAGCG	ACCACCCTGTTGCTGTAGCCAA
mCDH1	GGTCATCAGTGTGCTCACCTCT	GCTGTTGTGCTCAAGCCTTCAC
mMuc5AC	CCA CTT TCT CCT TCT CCA CAC C	GGT TGT CGA TGC AGC CTT GCT T
mSox17	GCC GAT GAA CGC CTT TAT GGT G	TCT CTG CCA AGG TCA ACG CCT T
mTFF1	CAG GCC CAG GCC CAG GAA GA	CTG TCA TCA AAA CAG CAA CCT CTC
mTFF2	GCA TCA CCA GTG AGC AGT GCT T	CTT GCG AGC TGA CAC TTC CAT G
mCLDN3	TCA TCG TGG TGT CCA TCC TGC T	AGA GCC GCC AAC AGG AAA AGC A
mHAT1	GAT GGA GCT ACG CTC TTT GCG A	GCC CTG ACC TTG AAA TGG AGT C
mDNMT1	GGA CAA GGA GAA TGC CAT GAA GC	TTA CTC CGT CCA GTG CCA CCA A
mHDAC1	TGA AGC CTC ACC GAA TCC GCA T	TGG TCA TCT CCT CAG CAT TGG C
mPDL-1	TGC GGA CTA CAA GCG AAT CAC G	CTC AGC TTC TGG ATA ACC CTC G
mPPARg	GTA CTG TCG GTT TCA GAA GTG CC	ATC TCC GCC AAC AGC TTC TCC T
mTWIST-1	GAT TCA GAC CCT CAA ACT GGC G	AGA CGG AGA AGG CGT AGC TGA G
mSnail	TGT CTG CAC GAC CTG TGG AAA G	CTT CAC ATC CGA GTG GGT TTG G
mSlug	TCT GTG GCA AGG CTT TCT CCA G	TGC AGA TGT GCC CTC AGG TTT G
mTGIF1	TTA TGC GAG CAG AAG GTG TG	AAG AAA AGA CAC CCC CAT CC
mMMP2	CAA GGA TGG ACT CCT GGC ACA T	TAC TCG CCA TCA GCG TTC CCA T
mMMP9	GCT GAC TAC GAT AAG GAC GGC A	TAG TGG TGC AGG CAG AGT AGG A
mETV1	TCC TGG CTC ATC CAA GCA GAA C	CGG TAC ATT CCA GGC TCT TGC T
mHAS2	CAT CTG TGG AGA TGG TGA AGG TC	AGC CAT CCA GTA TCT CAC GCT G
mHAS3	CCT TGG CAA CTC AGT GGA CTA C	TGG ACA TCT CCT CCA ACA CCT C
mCDH2	CCT CCA GAG TTT ACT GCC ATG AC	CCA CCA CTG ATT CTG TAT GCC G
mFstl1	CTG TCT GAT GAG AAC GCT GAC TG	AGA CAC AGC GAT TGC AGT CCA C
mIFITM3	TTC TGC TGC CTG GGC TTC ATA G	ACC AAG GTG CTG ATG TTC AGG C
mPiezo2	GCA CTC TAC CTC AGG AAG ACT G	CAA AGC TGT GCC ACC AGG TTC T
mSMA	TGC TGA CAG AGG CAC CAC TGA A	CAG TTG TAC GTC CAG AGG CAT AG
mCTLA2A	CTG CTT GGG AAT GAT GTC AGC TG	TTC TCC TCC CAC ACG AGT CTT C
mCCBE1	GTT CTC CCA GAT GAA GCA GAC C	TCC TGG AAG GTA GGC GTT TGA G
mRhoJ	GCC TTA TGT GCT CAT CGG AAC C	CTT CAC GCC GTG CTC ATA GGT G
mCcl20	GTG GGT TTC ACA AGA CAG ATG GC	CCA GTT CTG CTT TGG ATC AGC G
mGAPDH	CATCACTGCCACCCAGAAGACTG	ATGCCAGTGAGCTTCCCGTTCAG
P_mSnail1(ChIP)	CTG GAA CCT GCT CTC AAA GG	GAA AGG AGG TGG GGA GAG AC
P_mCol1a1(ChIP)	AAG GAA GCT TGG AAC CCA TT	CAA GGC TCA CCT GGA AGA AG
P_mZeb1(ChIP)	AAG CCA CAG GCA CTA GGA GA	TGT CCA GAC AAT GAC CAG GA
P_mGapdh(ChIP)	CCT TAG CCC TGA GCT GTG TC	CCC ACA AGG CAA ACA GAA AT
P_TGIF1(ChIP)	CCT CTA ATC CCA AGG CTG TG	TCC TGA GCT CGA GTG ATC C
P_GAPDH(ChIP)	GAG TTC GAG ACC AGC CTG AC	TCA CTA CAA CCT CCG CCT CT

## Sheet: Table S3
Table S3. List of the MSP primers used in this study.
Gene name	Forward Sequence 5' to 3'	Reverse Sequence 5' to 3'
TGIF1 M (Located 5’ upstream-364bp to -334bp of exon 1)	CGTTAGTTTGGTTTAAAAATAAAATATATC	AAACGACTCCCGAACATACG
TGIF1 UM	TGTTAGTTTGGTTTAAAAATAAAATATATT	CAAACAACTCCCAAACATACACA
mCDH1 M (Located 5' -524bp to -499bp upstream of exon 1)	TTATTAAATAAAATAAAATCGTCGG	GAAAACGCGATCCTATACTCG
mCDH1 UM	TTATTAAATAAAATAAAATTGTTGG	ACAAAAACACAATCCTATACTCACA
mTFF1 M (Located 5'-798bp to -769bp upstream of exon 1)	TCG ATT TTA TTT TGA AAG ATA AGA GTT C	TAC TTA AAA CTA ACG AAA ACC CTC G
mTFF1 UM	TTG ATT TTA TTT TGA AAG ATA AGA GTT TGT	CTT AAA ACT AAC AAA AAC CCT CAA A
mPPARG-M (Located 5’ upstream-170bp to -143bp of exon 1)	TGA TAG ATA TGG ATA TGG ATA TCG G	CCG TAC GCT AAT TAC CTA ACC G
mPPARG-UM	TGA TAG ATA TGG ATA TGG ATA TTG G	CCA TAC ACT AAT TAC CTA ACC ACC
mCDH1-M	TTA TTA AAT AAA ATA AAA TCG TCG G	GAA AAC GCG ATC CTA TAC TCG
mCDH1-UM	TTA TTA AAT AAA ATA AAA TTG TTG G	ACA AAA ACA CAA TCC TAT ACT CAC A
mCLDN3 M (Located 5’ upstream-252bp to -232bp of exon 1)	GAG GGA GTT TAG ACG ATT TCG T	GTA TAT CCC GTC CAA TCC GAT
mCLDN3 UM	AAG GGA GGG AGT TTA GAT GAT TTT	TAA CAT ATA TCC CAT CCA ATC CAA T
mp16-M (Located 5’ upstream-1030bp to -1005bp of exon 1)	CGGTGAATTTAGAATTAGTTTAGACG	GAAACTCGAAAATTAAAAAAACGAA
mp16-UM	TGGTGAATTTAGAATTAGTTTAGATGG	AAAACTCAAAAATTAAAAAAACAAA

## Sheet: Table S4
Table S4. Comparison of incidence of metastatic lesions present in various organs of PKP and PKTP mouse models.
		Metastasis	Total		Percent
Lymph Node						P=0.0166
	PKP	4	17		0.2352
	PKTP	15	21		0.7142
Liver						P=0.0066
	PKP	4	17		0.2352
	PKTP	16	21		0.7619
Stomach						P=0.1365
	PKP	2	17		0.1176
	PKTP	8	21		0.3809
Lung						P=0.0071
	PKP	3	17		0.1764
	PKTP	13	21		0.6114
Ascites						P<0.0001
	PKP	4	17		0.2352
	PKTP	20	21		0.9523
Categorized parameters were compared using Fisher's exact test
